# Supplementary material for: Screening the Key Region of Sunlight Regulating the Flavonoid Profiles of Young Shoots in Tea Plants (Camellia sinensis L.) Based on a Field Experiment
Source: Molecules. 2021 Nov 26;26(23):7158. doi: 10.3390/molecules26237158 (PMC8659094; doi:10.3390/molecules26237158)
Supplement: Supplementary file 1 [file molecules-26-07158-s001.zip]

Archive with 1 entries (1 files):
- molecules-1450926-supplementary.pdf
